# Supplementary material for: Identifying the Cause of Toxicity of a Saline Mine Water
Source: PLoS One. 2014 Sep 2;9(9):e106857. doi: 10.1371/journal.pone.0106857 (PMC4152331; doi:10.1371/journal.pone.0106857)
Supplement: Dataset S1 — Summarised raw data. (XLSX) [file pone.0106857.s005.xlsx]

## Sheet: Figure 1
Dilution	MS Sample 1 growth rates (dbl/d; % of control)	MS Sample 1 Std Error	SS growth rates (dbl/d; % of control)	SS Std Error	MS Sample 2 growth rates (dbl/d; % of control)	MS Sample 2 Std Error	SS sample 2 growth rates (dbl/d) (dbl/d; % of control)	SS Sample 2 Std Error	2009 MS Dilution (%)	2009 MS growth rates (dbl/d; % of control)	2009 MS Std Error
0	100	0.954025	100	0.954025	100	1.42713	101.464	1.98468	0	100	7.74352
12.5	118.233	1.33095	114.577	0.911884	113.222	0.950145	121.342	3.08362	6.25	95.891	8.13911
25	108.451	1.31749	110.878	2.03974	101.211	5.12164	111.102	2.96455	12.5	81.5394	9.45847
50	90.6517	1.78104	96.4555	0.711129	104.706	1.90872	101.673	2.4116	25	69.0508	1.88694
100	58.5233	1.1542	89.2236	0.018144	76.5386	3.03353	107.879	0.0839126	50	60.1666	4.1121
									100	43.8733	9.36663

## Sheet: Figure 2
NaCl EC (µS/cm)	NaCL (mg/L)	NaCl Algae growth rate (dbl/d)	NaCl Std Error	NaHCO3 EC	HCO3 (mg/L)	NaHCO3 Algae growth rate (dbl/d)	NaHCO3 Std Error
43	3	1.7213	0.0267	43.5	4	1.6517	0.0173192
43.5	3	1.6517	0.0173	306	170	2.02554	0.0091029
221.5	99	1.6243	0.0106	570	300	2.03447	0.00508173
562	260	1.6018	0.0247	1119.5	620	1.28394	0.051045
833	390	1.5882	0.015	2105	1200	0.707039	0.0456086
1032.5	550	1.5928	0.0141	4055	2500	0.318977	0.0631198
1600	780	1.473	0.0303
2060	1120	1.4567	0.0139
3040	1610	1.3956	0.0238
3955	2200	1.2378	0.0122
5910	3200	1.0377	0.0412
6890	3600	0.9595	0.0113
7800	4200	0.8554	0.0281

## Sheet: Figure 3
MS Dilution (%)	MS neonates/adult (% of control)	MS Std Error	SS dilution (%)	SS neonates/adult (% of control)	SS Std Error	2009 MS Dilution (%)	2009 MS neonates/adult (% of control)	2009 MS Std Error
0	100	12.1792	0	100	6.35878	0	100	6.5931
6.25	118	2.13437	6.25	95.3642	6.00973	3.125	105.512	5.07587
12.5	99.4444	12.5953	12.5	80.1656	10.7139	6.25	89.3701	10.4337
25	38.5	8.82075	25	75.0993	11.7521	12.5	88.5827	11.3992
50	1	1	50	20.2649	3.31854	25	81.8898	9.01222
						50	32.2835	9.45975
						100	0	0

## Sheet: Figure 4
EC (µS/cm)	NaCl (mg/L)	Neonates/adult (% of control)	Std Error	EC (µS/cm)	NaSO4 (mg/L)	Neonates/adult (% of control)	Std Error
13	0.0512821	100	4.007	13	0	100	14.2767
13	0.0512821	100	4.3254	100	35.94	117.251	1.01757
64	1.69231	87.8706	9.8193	197	71.875	99.4152	3.37632
93	4.44444	68.6747	11.384	399	143.75	119.883	0.871761
104	6.66667	97.8437	2.0898	763	287.5	102.632	11.5443
152	9.40171	83.7349	15.0136	1532	575	47.9532	10.1214
215	13.3333	98.3827	2.21	3020	1150	0	0
282	19.1453	95.1807	11.5357
412	27.5214	64.9596	6.2694
557	37.6068	68.0723	10.8643
811	54.7009	34.9398	13.9081
811	61.5385	56.8733	11.1819
1065	71.7949	34.9398	11.1911
1569	980.625	17.4699	9.059
2090	1306.25	1.2048	5.4707

## Sheet: Figure 5
Treatment	Neonates per adult	Std Error	EC (µS/cm)
SS	17.3	2.35986	950
-Ca	26.8	2.24382	1004
-Mg	23.75	2.99286	1034
-SO4	0.1	0.1	1163
-HCO3	25.7	4.35393	804
SS adj	16.15	2.35	1173
-Ca adj	19.3	2.41933	1177
-Mg adj	24.4	3.07657	1166
-HCO3 adj	15.4	3.87356	1191

## Sheet: Figure S3
EC (µS/cm)	NaCl (dbl/d; % Control)	MS sample 1 EC (µS/cm)	MS sample 1 (dbl/d; % Control)	MS sample 2 EC (µS/cm)	MS sample 2(dbl/d; % Control)
43	100	43	100	43	100
43.5	95.9565	327.625	118.233	423.875	113.222
221.5	94.3647	612.25	108.451	804.75	101.211
562	93.0576	1181.5	90.6517	1566.5	104.706
833	92.2675	2320	58.5233	3090	76.5386
1032.5	92.5347
1600	85.5749
2060	84.6279
3040	81.0783
3955	71.9108

## Sheet: Figure S4
EC (µS/cm)	NaCl (neonates, % control)	Std Error	EC (µS/cm)	NaSO4 (neonates, % control)	Std Error	MS dilution (%)	MS (neonates, % control)	MS Std Error	SS dilution (%)	SS (neonates, % control)	SS Std Error
13	100	4.007	13	100	14.2767	34	100	12.1792	21	100	6.35878
13	100	4.3254	100	117.251	1.01757	307	118	2.13437	311	95.3642	6.00973
64	87.8706	9.8193	197	99.4152	3.37632	551	99.4444	12.5953	550	80.1656	10.7139
93	68.6747	11.384	399	119.883	0.871761	994	38.5	8.82075	976	75.0993	11.7521
104	97.8437	2.0898	763	102.632	11.5443	1766	1	1	1724	20.2649	3.31854
152	83.7349	15.0136	1532	47.9532	10.1214
215	98.3827	2.21	3020	0	0
282	95.1807	11.5357
412	64.9596	6.2694
557	68.0723	10.8643
811	34.9398	13.9081
811	56.8733	11.1819
1065	34.9398	11.1911
1569	17.4699	9.059
2090	1.2048	5.4707
